# Supplementary material for: Three new species of Cudonia (Rhytismatales) from the Qinghai-Xizang Plateau, China
Source: MycoKeys. 2026 Jun 15;134:97–117. doi: 10.3897/mycokeys.134.197873 (PMC13288026; doi:10.3897/mycokeys.134.197873)
Supplement: XML Treatment for Cudonia longispora [file mycokeys.134.197873-treatment1.xml]

<!DOCTYPE tp:taxon-treatment
  PUBLIC "-//TaxonX//DTD Taxonomic Treatment Publishing DTD v0 20100105//EN" "tax-treatment-NSO.dtd">
<tp:taxon-treatment xmlns:tp="http://www.plazi.org/taxpub"><tp:treatment-meta><kwd-group><label>Taxon classification</label><kwd>
                <named-content content-type="kingdom">Fungi</named-content>
              </kwd><kwd>
                <named-content content-type="order">Rhytismatales</named-content>
              </kwd><kwd>
                <named-content content-type="family">Cudoniaceae</named-content>
              </kwd></kwd-group><mixed-citation publication-type="journal"><person-group><name><surname>Lu</surname><given-names>Jin-Rong</given-names></name><name><surname>Yu</surname><given-names>Feng-Ming</given-names></name><name><surname>Zhang</surname><given-names>Jin-Ming</given-names></name><name><surname>Xu</surname><given-names>Guo-Lian</given-names></name><name><surname>Zhao</surname><given-names>Qi</given-names></name><name><surname>Liang</surname><given-names>Jun-Feng</given-names></name></person-group><article-title>Three new species of <italic><tp:taxon-name><tp:taxon-name-part taxon-name-part-type="genus" reg="Cudonia">Cudonia</tp:taxon-name-part></tp:taxon-name> (<tp:taxon-name><tp:taxon-name-part taxon-name-part-type="order" reg="Rhytismatales">Rhytismatales</tp:taxon-name-part></tp:taxon-name>)</italic> from the Qinghai-Xizang Plateau, China</article-title><source>MycoKeys</source><day>15</day><month>06</month><year>2026</year><volume>134</volume><fpage>97</fpage><lpage>117</lpage><pub-id pub-id-type="doi">10.3897/mycokeys.134.197873</pub-id></mixed-citation></tp:treatment-meta><tp:nomenclature><tp:taxon-name><object-id xmlns:xlink="http://www.w3.org/1999/xlink" content-type="arpha" xlink:type="simple">777FA9B7-FC0A-51BA-AD2E-835B8EAC8D79</object-id>
                    		<tp:taxon-name-part taxon-name-part-type="genus" reg="Cudonia">Cudonia</tp:taxon-name-part> <tp:taxon-name-part taxon-name-part-type="species" reg="longispora">longispora</tp:taxon-name-part>
                    	
                    		<object-id xmlns:xlink="http://www.w3.org/1999/xlink" xlink:type="simple">Index Fungorum: IF905590</object-id>
                    	</tp:taxon-name><tp:taxon-authority>J.R. Lu, F.M. Yu, J.F. Liang &amp; Q. Zhao</tp:taxon-authority><tp:taxon-status xmlns:xlink="http://www.w3.org/1999/xlink" xlink:type="simple">sp. nov.</tp:taxon-status><xref ref-type="fig" rid="F2">Fig. 2</xref></tp:nomenclature><tp:treatment-sec sec-type="Chinese name"><title>Chinese name.</title><p>长孢地锤菌 (chang bao di chui jun).</p><fig id="F2" position="float" orientation="portrait"><object-id xmlns:xlink="http://www.w3.org/1999/xlink" content-type="doi" xlink:type="simple">10.3897/mycokeys.134.197873.figure2</object-id><object-id xmlns:xlink="http://www.w3.org/1999/xlink" content-type="arpha" xlink:type="simple">7E3E779D-8966-597A-86AE-7C0AA3B208FA</object-id><label>Figure 2.</label><caption><p><italic><tp:taxon-name><tp:taxon-name-part taxon-name-part-type="genus" reg="Cudonia">Cudonia</tp:taxon-name-part> <tp:taxon-name-part taxon-name-part-type="species" reg="longispora">longispora</tp:taxon-name-part></tp:taxon-name></italic> (<named-content xmlns:xlink="http://www.w3.org/1999/xlink" content-type="dwc:institutional_code" xlink:title="Cryptogamic Herbarium of Kunming Institute of Botany" xlink:href="https://scientific-collections.gbif.org/institution/a897b083-b832-4395-b663-209d7772a976" xlink:type="simple">HKAS</named-content> 146472, holotype). <bold>a</bold>. Fresh fruiting bodies; <bold>b</bold>. Interior and outermost layer of the ascigerous portion; <bold>c</bold>. Longitudinal section of stipe showing the trama and surface (left side); <bold>d</bold>. Asci; <bold>e</bold>. Paraphyses; <bold>f, g</bold>. Ascospores; <bold>h</bold>. Ascoconidia in asci; <bold>i</bold>. Ascoconidia; Scale bars: 1 cm (<bold>a</bold>); 100 μm (<bold>b, d</bold>); 20 μm (<bold>c, e–h</bold>); 10 μm (<bold>i</bold>).</p></caption><graphic xmlns:xlink="http://www.w3.org/1999/xlink" xlink:href="mycokeys-134-097-g002.jpg" id="oo_1681039.jpg" position="float" orientation="portrait" xlink:type="simple"><uri content-type="original_file" xlink:type="simple">https://binary.pensoft.net/fig/1681039</uri></graphic></fig></tp:treatment-sec><tp:treatment-sec sec-type="Etymology"><title>Etymology.</title><p>The specific epithet longispora (Latin, meaning “long” and “spore”) refers to this species bearing longer ascospores (58.5–73 µm in length).</p></tp:treatment-sec><tp:treatment-sec sec-type="Holotype"><title>Holotype.</title><p>China • Yunnan, Tengchong City, alt. 1,819 m, in a mixed forest with <italic><tp:taxon-name><tp:taxon-name-part taxon-name-part-type="genus" reg="Pinus">Pinus</tp:taxon-name-part> <tp:taxon-name-part taxon-name-part-type="species" reg="yunnanensis">yunnanensis</tp:taxon-name-part></tp:taxon-name></italic>, <italic><tp:taxon-name><tp:taxon-name-part taxon-name-part-type="genus" reg="Quercus">Quercus</tp:taxon-name-part></tp:taxon-name></italic> trees, and bamboos, 12 November 2024, Jin-Rong Lu, LJR 907a (<named-content xmlns:xlink="http://www.w3.org/1999/xlink" content-type="dwc:institutional_code" xlink:title="Cryptogamic Herbarium of Kunming Institute of Botany" xlink:href="https://scientific-collections.gbif.org/institution/a897b083-b832-4395-b663-209d7772a976" xlink:type="simple">HKAS</named-content> 146472).</p></tp:treatment-sec><tp:treatment-sec sec-type="Diagnosis"><title>Diagnosis.</title><p>Characterized by long ascospores (58.5–73 µm in length), each possessing multiple bud points for the production of ascoconidia, typically six or eight bud points per ascospore, whereas most other species have approximately four, except for <italic><tp:taxon-name><tp:taxon-name-part taxon-name-part-type="genus" reg="Cudonia">C.</tp:taxon-name-part> <tp:taxon-name-part taxon-name-part-type="species" reg="aurantiaca">aurantiaca</tp:taxon-name-part></tp:taxon-name></italic>, which has been reported to have over 30 bud points on a single ascospore.</p></tp:treatment-sec><tp:treatment-sec sec-type="Description"><title>Description.</title><p><bold><italic>Ascocarp</italic></bold> scattered, capitate, stipitate, 3.5–4.7 cm in height. <bold><italic>Ascigerous portion</italic></bold> thin, 1–2 cm in diam., sub-capitate, with margins folded downwards, triangular or saddle-shaped, slightly compressed; hymenium surface greyish green and greyish yellow when fresh, smooth, glabrous. <bold><italic>Stipe</italic></bold> 3–4 cm in height, 2.5–5 mm in diam., subcylindrical to cylindrical, slightly striate to ridged, solid but partially hollow in mature to over-mature specimens, erect or slightly bent, pale grey, grey, or yellow grey, smooth or slightly tomentose, especially on the upper part with whitish to brownish furfuraceous squamules. <bold><italic>Stromatic membrane</italic></bold> over the hymenium not seen.</p><p><bold><italic>Hymenium</italic></bold> 132–157 µm thick, consisting of paraphyses and asci at different stages of development. <bold><italic>Asci</italic></bold> [50/2/1] 100–184.5 × 7–11.5 µm, clavate, tapered towards the base, 8-spored, apical portion narrowly rounded, apical pore J<sup>-</sup>, croziers present. <bold><italic>Ascospores</italic></bold> [50/2/1] 58.5–73 × 2–3.5 µm, long-linear, filiform, often flexuous, hyaline and colorless, rounded at apex and acuminate at base, multi-guttulate, non-septate but becoming septate when forming ascoconidia. <bold><italic>Ascoconidia</italic></bold> [50/2/1] 3–4 × 2.5–3 µm, subglobose, limoniform, smooth, 1-celled, containing a large oil drop, colorless and hyaline; sometimes nearly filling the asci. <bold><italic>Paraphyses</italic></bold> filiform, uncommonly septate, branched mostly in the lower part, and occasionally with short binary branches in the upper part, curved in the upper part with the apical portion slightly swollen; middle portion 1.5–2.5 µm in diam., apical portion reaching up to 2.5 µm at the widest point, hyaline and colorless. <bold><italic>Interior of ascigerous portion</italic></bold> of <italic>textura intricata</italic> to <italic>porrecta</italic>, hyphae 3–6.5 µm in diam., arranged in parallel, relatively compressed, hyaline and colorless. <bold><italic>Outermost layer of ascigerous portion</italic></bold> (the side opposite the hymenium) composed of ellipsoid to rounded-angular cells, some elongated and hyphoid; hyphae 5.5–12 µm in diam., elongated cells 18–28 × 5.5–9 µm, elliptical to subglobular cells 6–14 × 4.5–8 µm, covered with a thin layer of small-sized ellipsoid to rounded-angular cells (2.5–8 × 2–4.5 µm) mixed with short, twisted hyphae (1.5–3 µm in diam.), hyaline and colorless. <bold><italic>Interior of stipe</italic></bold> of <italic>textura porrecta</italic>, with longitudinally and compactly arranged, septate hyphae 3–5 µm in diam., colorless, and hyaline; hyphae gradually widening toward the outside, 4–8 µm in diam., covered with a brown crust.</p></tp:treatment-sec><tp:treatment-sec sec-type="Ecology"><title>Ecology.</title><p>On soil covered with a thick layer of humus, scattered in subtropical coniferous and broad-leaf forests; fall.</p></tp:treatment-sec><tp:treatment-sec sec-type="Distribution"><title>Distribution.</title><p>China (western Yunnan), mid-montane, subtropical.</p></tp:treatment-sec><tp:treatment-sec sec-type="Additional collections examined"><title>Additional collections examined.</title><p>China • Yunnan, Tengchong City, alt. 1,819 m, in a mixed forest with <italic><tp:taxon-name><tp:taxon-name-part taxon-name-part-type="genus" reg="Pinus">Pinus</tp:taxon-name-part> <tp:taxon-name-part taxon-name-part-type="species" reg="yunnanensis">yunnanensis</tp:taxon-name-part></tp:taxon-name></italic>, <italic><tp:taxon-name><tp:taxon-name-part taxon-name-part-type="genus" reg="Quercus">Quercus</tp:taxon-name-part></tp:taxon-name></italic> trees, and bamboos, 12 November 2024, Jin-Rong Lu, LJR 907b (<named-content xmlns:xlink="http://www.w3.org/1999/xlink" content-type="dwc:institutional_code" xlink:title="Cryptogamic Herbarium of Kunming Institute of Botany" xlink:href="https://scientific-collections.gbif.org/institution/a897b083-b832-4395-b663-209d7772a976" xlink:type="simple">HKAS</named-content> 146473).</p></tp:treatment-sec><tp:treatment-sec sec-type="Notes"><title>Notes.</title><p>In phylogenetic analyses, specimens of <italic><tp:taxon-name><tp:taxon-name-part taxon-name-part-type="genus" reg="Cudonia">C.</tp:taxon-name-part> <tp:taxon-name-part taxon-name-part-type="species" reg="longispora">longispora</tp:taxon-name-part></tp:taxon-name></italic> (<named-content xmlns:xlink="http://www.w3.org/1999/xlink" content-type="dwc:institutional_code" xlink:title="Cryptogamic Herbarium of Kunming Institute of Botany" xlink:href="https://scientific-collections.gbif.org/institution/a897b083-b832-4395-b663-209d7772a976" xlink:type="simple">HKAS</named-content> 146472 and <named-content xmlns:xlink="http://www.w3.org/1999/xlink" content-type="dwc:institutional_code" xlink:title="Cryptogamic Herbarium of Kunming Institute of Botany" xlink:href="https://scientific-collections.gbif.org/institution/a897b083-b832-4395-b663-209d7772a976" xlink:type="simple">HKAS</named-content> 146473) formed an independent lineage within <italic><tp:taxon-name><tp:taxon-name-part taxon-name-part-type="genus" reg="Cudonia">Cudonia</tp:taxon-name-part></tp:taxon-name></italic> (Fig. <xref ref-type="fig" rid="F1">1</xref>). Morphologically, <italic><tp:taxon-name><tp:taxon-name-part taxon-name-part-type="genus" reg="Cudonia">C.</tp:taxon-name-part> <tp:taxon-name-part taxon-name-part-type="species" reg="longispora">longispora</tp:taxon-name-part></tp:taxon-name></italic> resembles <italic><tp:taxon-name><tp:taxon-name-part taxon-name-part-type="genus" reg="Cudonia">C.</tp:taxon-name-part> <tp:taxon-name-part taxon-name-part-type="species" reg="japonica">japonica</tp:taxon-name-part></tp:taxon-name></italic> in having a thin, saddle-shaped, triangular or irregularly convex, yellowish ascigerous portion and a subconcolorous stipe that is longitudinally furrowed above (<xref ref-type="bibr" rid="B12">Imai 1936</xref>). The latter species, <italic><tp:taxon-name><tp:taxon-name-part taxon-name-part-type="genus" reg="Cudonia">C.</tp:taxon-name-part> <tp:taxon-name-part taxon-name-part-type="species" reg="japonica">japonica</tp:taxon-name-part></tp:taxon-name></italic>, is known only from Japan, and its molecular information is currently unavailable. The two species overlap in ascospore length (58.5–73 × 2–3.5 µm in <italic><tp:taxon-name><tp:taxon-name-part taxon-name-part-type="genus" reg="Cudonia">C.</tp:taxon-name-part> <tp:taxon-name-part taxon-name-part-type="species" reg="longispora">longispora</tp:taxon-name-part></tp:taxon-name></italic> vs. 65–85 × 2.5–3.5 µm in <italic><tp:taxon-name><tp:taxon-name-part taxon-name-part-type="genus" reg="Cudonia">C.</tp:taxon-name-part> <tp:taxon-name-part taxon-name-part-type="species" reg="japonica">japonica</tp:taxon-name-part></tp:taxon-name></italic>; <xref ref-type="bibr" rid="B12">Imai 1936</xref>). However, compared to <italic><tp:taxon-name><tp:taxon-name-part taxon-name-part-type="genus" reg="Cudonia">C.</tp:taxon-name-part> <tp:taxon-name-part taxon-name-part-type="species" reg="japonica">japonica</tp:taxon-name-part></tp:taxon-name></italic>, <italic><tp:taxon-name><tp:taxon-name-part taxon-name-part-type="genus" reg="Cudonia">C.</tp:taxon-name-part> <tp:taxon-name-part taxon-name-part-type="species" reg="longispora">longispora</tp:taxon-name-part></tp:taxon-name></italic> has slightly narrower asci [<italic><tp:taxon-name><tp:taxon-name-part taxon-name-part-type="genus" reg="Cudonia">C.</tp:taxon-name-part> <tp:taxon-name-part taxon-name-part-type="species" reg="longispora">longispora</tp:taxon-name-part></tp:taxon-name></italic>: 7–11.5 µm wide; <italic><tp:taxon-name><tp:taxon-name-part taxon-name-part-type="genus" reg="Cudonia">C.</tp:taxon-name-part> <tp:taxon-name-part taxon-name-part-type="species" reg="japonica">japonica</tp:taxon-name-part></tp:taxon-name></italic>: 12–14 µm wide in <xref ref-type="bibr" rid="B41">Yasuda (1915)</xref> and 10–15 µm wide in <xref ref-type="bibr" rid="B12">Imai (1936)</xref>]. The original description of <italic><tp:taxon-name><tp:taxon-name-part taxon-name-part-type="genus" reg="Cudonia">C.</tp:taxon-name-part> <tp:taxon-name-part taxon-name-part-type="species" reg="japonica">japonica</tp:taxon-name-part></tp:taxon-name></italic> did not mention ascoconidia, making it impossible to compare the size of ascoconidia or the number of bud points that produce ascoconidia on its ascospores (<xref ref-type="bibr" rid="B41">Yasuda 1915</xref>; <xref ref-type="bibr" rid="B12">Imai 1936</xref>).</p><p>The number of bud points producing ascoconidia on ascospores may be a useful character for species identification in <italic><tp:taxon-name><tp:taxon-name-part taxon-name-part-type="genus" reg="Cudonia">Cudonia</tp:taxon-name-part></tp:taxon-name></italic>. <italic><tp:taxon-name><tp:taxon-name-part taxon-name-part-type="genus" reg="Cudonia">Cudonia</tp:taxon-name-part> <tp:taxon-name-part taxon-name-part-type="species" reg="aurantiaca">aurantiaca</tp:taxon-name-part></tp:taxon-name></italic> was recently formally described from southeastern China (<xref ref-type="bibr" rid="B33">Shen et al. 2026</xref>). More than 30 bud points can be observed on a single ascospore of this species, as illustrated in <xref ref-type="bibr" rid="B33">Shen et al. (2026)</xref>. <italic><tp:taxon-name><tp:taxon-name-part taxon-name-part-type="genus" reg="Cudonia">Cudonia</tp:taxon-name-part> <tp:taxon-name-part taxon-name-part-type="species" reg="longispora">longispora</tp:taxon-name-part></tp:taxon-name></italic> and <italic><tp:taxon-name><tp:taxon-name-part taxon-name-part-type="genus" reg="Cudonia">C.</tp:taxon-name-part> <tp:taxon-name-part taxon-name-part-type="species" reg="aurantiaca">aurantiaca</tp:taxon-name-part></tp:taxon-name></italic> were not closely related in the phylogenetic tree. Compared to <italic><tp:taxon-name><tp:taxon-name-part taxon-name-part-type="genus" reg="Cudonia">C.</tp:taxon-name-part> <tp:taxon-name-part taxon-name-part-type="species" reg="longispora">longispora</tp:taxon-name-part></tp:taxon-name></italic>, <italic><tp:taxon-name><tp:taxon-name-part taxon-name-part-type="genus" reg="Cudonia">C.</tp:taxon-name-part> <tp:taxon-name-part taxon-name-part-type="species" reg="aurantiaca">aurantiaca</tp:taxon-name-part></tp:taxon-name></italic> has typically light orange to golden yellow fruiting bodies and much smaller ascoconidia (1.1–2.4 × 1.1–2.1 µm; <xref ref-type="bibr" rid="B33">Shen et al. 2026</xref>).</p></tp:treatment-sec><tp:treatment-sec><!--Section generated to contain objects referenced in tp:taxon-treatment.--><fig id="F1" position="float" orientation="portrait"><object-id xmlns:xlink="http://www.w3.org/1999/xlink" content-type="doi" xlink:type="simple">10.3897/mycokeys.134.197873.figure1</object-id><object-id xmlns:xlink="http://www.w3.org/1999/xlink" content-type="arpha" xlink:type="simple">22E09E72-25C8-5F33-A6A7-8D9C20D2F3CB</object-id><label>Figure 1.</label><caption><p>Maximum likelihood (<abbrev xmlns:xlink="http://www.w3.org/1999/xlink" xlink:title="Maximum likelihood" xlink:type="simple">ML</abbrev>) tree inferred from a combined <abbrev xmlns:xlink="http://www.w3.org/1999/xlink" xlink:title="internal transcribed spacer region of ribosomal DNA" xlink:type="simple">ITS</abbrev>, <abbrev xmlns:xlink="http://www.w3.org/1999/xlink" xlink:title="partial nuclear large subunit rDNA gene region" xlink:type="simple">LSU</abbrev>, <italic>rpb</italic>2, and <italic>tef</italic>-1α sequence dataset of representative specimens of <italic><tp:taxon-name><tp:taxon-name-part taxon-name-part-type="genus" reg="Cudonia">Cudonia</tp:taxon-name-part></tp:taxon-name></italic> species. <italic><tp:taxon-name><tp:taxon-name-part taxon-name-part-type="genus" reg="Spathularia">Spathularia</tp:taxon-name-part> <tp:taxon-name-part taxon-name-part-type="species" reg="velutipes">velutipes</tp:taxon-name-part></tp:taxon-name></italic> (H337, H338, H339, S3, and S4) was used as the outgroup taxon. Bootstrap support values for <abbrev xmlns:xlink="http://www.w3.org/1999/xlink" xlink:title="Maximum likelihood" xlink:type="simple">ML</abbrev> ≥ 80 of SH-aLRT or 95 of <abbrev xmlns:xlink="http://www.w3.org/1999/xlink" xlink:title="ultrafast bootstrap" xlink:type="simple">UFB</abbrev> and posterior probability for BIPP ≥ 0.95 are indicated above the nodes and separated by “-/-/-” (SH-aLRT/<abbrev xmlns:xlink="http://www.w3.org/1999/xlink" xlink:title="ultrafast bootstrap" xlink:type="simple">UFB</abbrev>/BIPP). Specimens of the current study are in bold. The letter HT after the sample indicates the holotype specimen.</p></caption><graphic xmlns:xlink="http://www.w3.org/1999/xlink" xlink:href="mycokeys-134-097-g001.jpg" id="oo_1681038.jpg" position="float" orientation="portrait" xlink:type="simple"><uri content-type="original_file" xlink:type="simple">https://binary.pensoft.net/fig/1681038</uri></graphic></fig></tp:treatment-sec><ref-list><ref id="B12"><mixed-citation xmlns:xlink="http://www.w3.org/1999/xlink" xlink:type="simple">Imai S (1936) Studies on the <italic><tp:taxon-name><tp:taxon-name-part taxon-name-part-type="family">Geoglossaceae</tp:taxon-name-part></tp:taxon-name></italic> of Japan. III The genus <italic><tp:taxon-name><tp:taxon-name-part taxon-name-part-type="genus">Cudonia</tp:taxon-name-part></tp:taxon-name></italic>. Shokubutsugaku Zasshi 13(3): 179–184. <ext-link xlink:href="10.15281/jplantres1887.50.9" ext-link-type="doi" xlink:type="simple">https://doi.org/10.15281/jplantres1887.50.9</ext-link></mixed-citation></ref><ref id="B41"><mixed-citation xmlns:xlink="http://www.w3.org/1999/xlink" xlink:type="simple">Yasuda A (1915) Eine neue Art von <tp:taxon-name><tp:taxon-name-part taxon-name-part-type="genus">Cudonia</tp:taxon-name-part></tp:taxon-name>. The Botanical Magazine 29(342): 69–70.</mixed-citation></ref><ref id="B33"><mixed-citation xmlns:xlink="http://www.w3.org/1999/xlink" xlink:type="simple">Shen YY, Chen YJ, Deng ZR, Deng JY, Pang CM, Song YB, Dong M (2026) Two novel species of <italic><tp:taxon-name><tp:taxon-name-part taxon-name-part-type="genus">Cudonia</tp:taxon-name-part></tp:taxon-name></italic> and <italic>Pleurocordyceps (<tp:taxon-name><tp:taxon-name-part taxon-name-part-type="phylum">Ascomycota</tp:taxon-name-part></tp:taxon-name>)</italic> from Mount Tianmu, China. Journal of Fungi 12(5): 323. <ext-link xlink:href="10.3390/jof12050323" ext-link-type="doi" xlink:type="simple">https://doi.org/10.3390/jof12050323</ext-link></mixed-citation></ref></ref-list></tp:taxon-treatment>
