# Supplementary material for: Three new species of Cudonia (Rhytismatales) from the Qinghai-Xizang Plateau, China
Source: MycoKeys. 2026 Jun 15;134:97–117. doi: 10.3897/mycokeys.134.197873 (PMC13288026; doi:10.3897/mycokeys.134.197873)
Supplement: XML Treatment for Cudonia pallida [file mycokeys.134.197873-treatment2.xml]

<!DOCTYPE tp:taxon-treatment
  PUBLIC "-//TaxonX//DTD Taxonomic Treatment Publishing DTD v0 20100105//EN" "tax-treatment-NSO.dtd">
<tp:taxon-treatment xmlns:tp="http://www.plazi.org/taxpub"><tp:treatment-meta><kwd-group><label>Taxon classification</label><kwd>
                <named-content content-type="kingdom">Fungi</named-content>
              </kwd><kwd>
                <named-content content-type="order">Rhytismatales</named-content>
              </kwd><kwd>
                <named-content content-type="family">Cudoniaceae</named-content>
              </kwd></kwd-group><mixed-citation publication-type="journal"><person-group><name><surname>Lu</surname><given-names>Jin-Rong</given-names></name><name><surname>Yu</surname><given-names>Feng-Ming</given-names></name><name><surname>Zhang</surname><given-names>Jin-Ming</given-names></name><name><surname>Xu</surname><given-names>Guo-Lian</given-names></name><name><surname>Zhao</surname><given-names>Qi</given-names></name><name><surname>Liang</surname><given-names>Jun-Feng</given-names></name></person-group><article-title>Three new species of <italic><tp:taxon-name><tp:taxon-name-part taxon-name-part-type="genus" reg="Cudonia">Cudonia</tp:taxon-name-part></tp:taxon-name> (<tp:taxon-name><tp:taxon-name-part taxon-name-part-type="order" reg="Rhytismatales">Rhytismatales</tp:taxon-name-part></tp:taxon-name>)</italic> from the Qinghai-Xizang Plateau, China</article-title><source>MycoKeys</source><day>15</day><month>06</month><year>2026</year><volume>134</volume><fpage>97</fpage><lpage>117</lpage><pub-id pub-id-type="doi">10.3897/mycokeys.134.197873</pub-id></mixed-citation></tp:treatment-meta><tp:nomenclature><tp:taxon-name><object-id xmlns:xlink="http://www.w3.org/1999/xlink" content-type="arpha" xlink:type="simple">AD46A548-B234-53AD-A5B3-CE848D845C91</object-id>
                    		<tp:taxon-name-part taxon-name-part-type="genus" reg="Cudonia">Cudonia</tp:taxon-name-part> <tp:taxon-name-part taxon-name-part-type="species" reg="pallida">pallida</tp:taxon-name-part>
                    	
                    		<object-id xmlns:xlink="http://www.w3.org/1999/xlink" xlink:type="simple">Index Fungorum: IF905589</object-id>
                    	</tp:taxon-name><tp:taxon-authority>J.R. Lu, F.M. Yu, J.F. Liang &amp; Q. Zhao</tp:taxon-authority><tp:taxon-status xmlns:xlink="http://www.w3.org/1999/xlink" xlink:type="simple">sp. nov.</tp:taxon-status><xref ref-type="fig" rid="F3">Fig. 3</xref></tp:nomenclature><tp:treatment-sec sec-type="Chinese name"><title>Chinese name.</title><p>淡色地锤菌 (dan se di chui jun).</p><fig id="F3" position="float" orientation="portrait"><object-id xmlns:xlink="http://www.w3.org/1999/xlink" content-type="doi" xlink:type="simple">10.3897/mycokeys.134.197873.figure3</object-id><object-id xmlns:xlink="http://www.w3.org/1999/xlink" content-type="arpha" xlink:type="simple">D364F43D-78C3-52DD-89EE-0F14C4028384</object-id><label>Figure 3.</label><caption><p><italic><tp:taxon-name><tp:taxon-name-part taxon-name-part-type="genus" reg="Cudonia">Cudonia</tp:taxon-name-part> <tp:taxon-name-part taxon-name-part-type="species" reg="pallida">pallida</tp:taxon-name-part></tp:taxon-name></italic> (<named-content xmlns:xlink="http://www.w3.org/1999/xlink" content-type="dwc:institutional_code" xlink:title="Cryptogamic Herbarium of Kunming Institute of Botany" xlink:href="https://scientific-collections.gbif.org/institution/a897b083-b832-4395-b663-209d7772a976" xlink:type="simple">HKAS</named-content> 135873, holotype). <bold>a, b</bold>. Fresh fruiting bodies; <bold>c</bold>. Interior and outermost layer of the ascigerous portion; <bold>d</bold>. Asci and paraphyses; <bold>e</bold>. Longitudinal section of stipe showing the trama and surface (left side); <bold>f</bold>. Asci; <bold>g</bold>. Ascoconidia in asci; <bold>h</bold>. Ascospores, the right three ascospores producing ascoconidia; <bold>i</bold>. Ascoconidia. Scale bars: 1.5 cm (<bold>a, b</bold>); 100 μm (<bold>c, e, f</bold>); 50 μm (<bold>d, g</bold>); 20 μm (<bold>h</bold>); 10 μm (<bold>i</bold>).</p></caption><graphic xmlns:xlink="http://www.w3.org/1999/xlink" xlink:href="mycokeys-134-097-g003.jpg" id="oo_1681040.jpg" position="float" orientation="portrait" xlink:type="simple"><uri content-type="original_file" xlink:type="simple">https://binary.pensoft.net/fig/1681040</uri></graphic></fig></tp:treatment-sec><tp:treatment-sec sec-type="Etymology"><title>Etymology.</title><p>The specific epithet pallida (Latin, meaning “pallid”) alludes to the pale yellow, yellowish white to orange white fruiting bodies.</p></tp:treatment-sec><tp:treatment-sec sec-type="Holotype"><title>Holotype.</title><p>China • Xizang, Linzhi City, Gongbujiangda County, alt. 3,498 m, in a mixed forest dominated by <italic><tp:taxon-name><tp:taxon-name-part taxon-name-part-type="genus" reg="Picea">Picea</tp:taxon-name-part> <tp:taxon-name-part taxon-name-part-type="species" reg="asperata">asperata</tp:taxon-name-part></tp:taxon-name></italic>, with gravel trees and rosaceous shrubs, on soil surrounded by mosses and humus, 9 August 2025, Jin-Rong Lu, LJR 1573a (<named-content xmlns:xlink="http://www.w3.org/1999/xlink" content-type="dwc:institutional_code" xlink:title="Cryptogamic Herbarium of Kunming Institute of Botany" xlink:href="https://scientific-collections.gbif.org/institution/a897b083-b832-4395-b663-209d7772a976" xlink:type="simple">HKAS</named-content> 135873).</p></tp:treatment-sec><tp:treatment-sec sec-type="Diagnosis"><title>Diagnosis.</title><p>Similar to <italic><tp:taxon-name><tp:taxon-name-part taxon-name-part-type="genus" reg="Cudonia">Cudonia</tp:taxon-name-part> <tp:taxon-name-part taxon-name-part-type="species" reg="fecunda">fecunda</tp:taxon-name-part></tp:taxon-name></italic> in gross features but having different anatomical structures of ascigerous portion and shorter ascospores.</p></tp:treatment-sec><tp:treatment-sec sec-type="Description"><title>Description.</title><p><bold><italic>Ascocarp</italic></bold> scattered to gregarious, capitate, stipitate, 3.5–6.5 cm in height. <bold><italic>Ascigerous portion</italic></bold> 1–2 cm in diam., subcapitate, margins folded downwards, triangular or saddle-shaped, hymenium surface pale yellow, yellowish white, to orange white when fresh, smooth. <bold><italic>Stipe</italic></bold> 3–6 cm in height, 2–4 mm in diam., subcylindrical to cylindrical, solid, erect or slightly bent, striate especially on the upper part, smooth or slightly tomentose, concolorous with the hymenium surface, to light brown, brown to dark brown. <bold><italic>Stromatic membrane</italic></bold> over the hymenium not observed.</p><p><bold><italic>Hymenium</italic></bold> 106–154.5 µm thick, consisting of paraphyses and asci at different stages of development. <bold><italic>Asci</italic></bold> [50/2/1] 91–144.5 × 8–12.5 µm, clavate, tapered towards the base, 8-spored, apical portion narrowly rounded, apical pore J<sup>-</sup>, croziers present. <bold><italic>Ascospores</italic></bold> [50/2/1] 44.5–60 × 2–3 µm, linear, clavate-filiform, acicular, often flexuous, hyaline and colorless, rounded at apex and acuminate at base, multi-guttulate, non-septate or septate. <bold><italic>Ascoconidia</italic></bold> [50/2/1] 3.5–4.5 × 2.5–3.5 µm, subglobose, obovoid, limoniform, smooth, 1-celled, containing a large oil drop, colorless and hyaline; sometimes nearly filling the asci. <bold><italic>Paraphyses</italic></bold> filiform, septate, branched in the lower part, upper part curved or moderately contorted; apical portion slightly or suddenly swollen or swollen repeatedly to form a moniliform (bead-like) chain, clavate, capitate to spherical; middle portion 1.5–2.5 µm diam., apical portion 2–3.5 µm diam. at the widest point, hyaline and colorless. <bold><italic>Ascigerous portion</italic></bold> approximately composed of three layers: interior layer consisted of a loosely interwoven <italic>textura intricata</italic>, hyphae 3–7.5 µm diam., colorless and hyaline, becoming gradually more compact and parallel to the surface toward the outside; medullar layer thinner, composed of gelatinized, ellipsoid to rounded-angular cells, some elongated and hyphoid; hyphae 4.5–9 µm in diam.; outermost layer discontinuous, gelatinized, composed of rounded-angular cells with 3–6.5 µm in diam., and short, twisted hyphae, hyaline and colorless. <bold><italic>Interior of stipe</italic></bold> of <italic>textura intricata</italic> to <italic>porrecta</italic>, with hyphae longitudinally arranged, loosely interwoven, septate, hyphae 3–6 µm in diam., hyphae becoming more compact toward the outside, colorless and hyaline. Toward the exterior, hyphae gradually widen and transitioning to <italic>textura long-ellipsoid</italic> to <italic>textura prismatica</italic>, or irregularly rounded cells to <italic>textura subglobulosa</italic>, with cells 12.5–35 × 5.5–11.5 µm. The outermost layer brownish incrusted.</p></tp:treatment-sec><tp:treatment-sec sec-type="Ecology"><title>Ecology.</title><p>On soil, among mosses, in a fir-dominated forest, scattered to gregarious; summer and fall.</p></tp:treatment-sec><tp:treatment-sec sec-type="Distribution"><title>Distribution.</title><p>China (southeastern Xizang and southwestern Gansu), mid-montane to subalpine.</p></tp:treatment-sec><tp:treatment-sec sec-type="Additional collections examined"><title>Additional collections examined.</title><p>China • Gansu, Gannan Tibetan Autonomous Prefecture, Zhuoni County, alt. 2,927 m, in a mixed coniferous and broad-leaved forest, including spruce and birch trees, 2 September 2025, Jin-Ming Zhang, Zhjm1973 (<named-content xmlns:xlink="http://www.w3.org/1999/xlink" content-type="dwc:institutional_code" xlink:title="Cryptogamic Herbarium of Kunming Institute of Botany" xlink:href="https://scientific-collections.gbif.org/institution/a897b083-b832-4395-b663-209d7772a976" xlink:type="simple">HKAS</named-content> 154397); • Xizang, Linzhi City, Gongbujiangda County, alt. 3,498 m, in a mixed forest dominated by <italic><tp:taxon-name><tp:taxon-name-part taxon-name-part-type="genus" reg="Picea">Picea</tp:taxon-name-part> <tp:taxon-name-part taxon-name-part-type="species" reg="asperata">asperata</tp:taxon-name-part></tp:taxon-name></italic>, with gravel trees and rosaceous shrubs, on soil surrounded by mosses and humus, 9 August 2025, Jin-Rong Lu, LJR1573b (<named-content xmlns:xlink="http://www.w3.org/1999/xlink" content-type="dwc:institutional_code" xlink:title="Cryptogamic Herbarium of Kunming Institute of Botany" xlink:href="https://scientific-collections.gbif.org/institution/a897b083-b832-4395-b663-209d7772a976" xlink:type="simple">HKAS</named-content> 135874).</p></tp:treatment-sec><tp:treatment-sec sec-type="Notes"><title>Notes.</title><p>The phylogenetic species <italic><tp:taxon-name><tp:taxon-name-part taxon-name-part-type="genus" reg="Cudonia">Cudonia</tp:taxon-name-part></tp:taxon-name></italic> sp. 1 (C281, H672, H664, C312, C286, C289, C290, and C291) was recognized by <xref ref-type="bibr" rid="B6">Ge et al. (2014)</xref> based on Asian and European specimens. Three newly collected specimens (<named-content xmlns:xlink="http://www.w3.org/1999/xlink" content-type="dwc:institutional_code" xlink:title="Cryptogamic Herbarium of Kunming Institute of Botany" xlink:href="https://scientific-collections.gbif.org/institution/a897b083-b832-4395-b663-209d7772a976" xlink:type="simple">HKAS</named-content> 135873, <named-content xmlns:xlink="http://www.w3.org/1999/xlink" content-type="dwc:institutional_code" xlink:title="Cryptogamic Herbarium of Kunming Institute of Botany" xlink:href="https://scientific-collections.gbif.org/institution/a897b083-b832-4395-b663-209d7772a976" xlink:type="simple">HKAS</named-content> 135874, and <named-content xmlns:xlink="http://www.w3.org/1999/xlink" content-type="dwc:institutional_code" xlink:title="Cryptogamic Herbarium of Kunming Institute of Botany" xlink:href="https://scientific-collections.gbif.org/institution/a897b083-b832-4395-b663-209d7772a976" xlink:type="simple">HKAS</named-content> 154397) from Gansu and Xizang Provinces nested within <italic><tp:taxon-name><tp:taxon-name-part taxon-name-part-type="genus" reg="Cudonia">Cudonia</tp:taxon-name-part></tp:taxon-name></italic> sp. 1 with strong support (SH-aLRT = 100, <abbrev xmlns:xlink="http://www.w3.org/1999/xlink" xlink:title="ultrafast bootstrap" xlink:type="simple">UFB</abbrev> = 100, BIPP = 1), suggesting that they are conspecific with this lineage despite the genetic distance among specimens. They represented an undescribed species and are formally named here as <italic><tp:taxon-name><tp:taxon-name-part taxon-name-part-type="genus" reg="Cudonia">C.</tp:taxon-name-part> <tp:taxon-name-part taxon-name-part-type="species" reg="pallida">pallida</tp:taxon-name-part></tp:taxon-name></italic>. This species is closely related to <italic><tp:taxon-name><tp:taxon-name-part taxon-name-part-type="genus" reg="Cudonia">C.</tp:taxon-name-part> <tp:taxon-name-part taxon-name-part-type="species" reg="linzhiensis">linzhiensis</tp:taxon-name-part></tp:taxon-name></italic> (<named-content xmlns:xlink="http://www.w3.org/1999/xlink" content-type="dwc:institutional_code" xlink:title="Cryptogamic Herbarium of Kunming Institute of Botany" xlink:href="https://scientific-collections.gbif.org/institution/a897b083-b832-4395-b663-209d7772a976" xlink:type="simple">HKAS</named-content> 133627 and <named-content xmlns:xlink="http://www.w3.org/1999/xlink" content-type="dwc:institutional_code" xlink:title="Cryptogamic Herbarium of Kunming Institute of Botany" xlink:href="https://scientific-collections.gbif.org/institution/a897b083-b832-4395-b663-209d7772a976" xlink:type="simple">HKAS</named-content> 133645) and <italic><tp:taxon-name><tp:taxon-name-part taxon-name-part-type="genus" reg="Cudonia">C.</tp:taxon-name-part> <tp:taxon-name-part taxon-name-part-type="species" reg="lutea">lutea</tp:taxon-name-part></tp:taxon-name></italic> (C280 and C283). Morphologically, the fruiting bodies of <italic><tp:taxon-name><tp:taxon-name-part taxon-name-part-type="genus" reg="Cudonia">C.</tp:taxon-name-part> <tp:taxon-name-part taxon-name-part-type="species" reg="pallida">pallida</tp:taxon-name-part></tp:taxon-name></italic> were unique and distinguished from those of other known species of <italic><tp:taxon-name><tp:taxon-name-part taxon-name-part-type="genus" reg="Cudonia">Cudonia</tp:taxon-name-part></tp:taxon-name></italic> by the warm, delicate, and smooth ascigerous portion. Compared to <italic><tp:taxon-name><tp:taxon-name-part taxon-name-part-type="genus" reg="Cudonia">C.</tp:taxon-name-part> <tp:taxon-name-part taxon-name-part-type="species" reg="pallida">pallida</tp:taxon-name-part></tp:taxon-name></italic>, <italic><tp:taxon-name><tp:taxon-name-part taxon-name-part-type="genus" reg="Cudonia">C.</tp:taxon-name-part> <tp:taxon-name-part taxon-name-part-type="species" reg="linzhiensis">linzhiensis</tp:taxon-name-part></tp:taxon-name></italic> has a taupe to dark brown stipe when mature (<xref ref-type="bibr" rid="B22">Lu et al. 2026</xref>), and <italic><tp:taxon-name><tp:taxon-name-part taxon-name-part-type="genus" reg="Cudonia">C.</tp:taxon-name-part> <tp:taxon-name-part taxon-name-part-type="species" reg="lutea">lutea</tp:taxon-name-part></tp:taxon-name></italic> has overall yellow fruiting bodies (<xref ref-type="bibr" rid="B6">Ge et al. 2014</xref>).</p></tp:treatment-sec><ref-list><ref id="B6"><mixed-citation xmlns:xlink="http://www.w3.org/1999/xlink" xlink:type="simple">Ge ZW, Yang ZL, Pfister DH, Carbone M, Bau T, Smith ME (2014) Multigene molecular phylogeny and biogeographic diversification of the earth tongue fungi in the genera <italic><tp:taxon-name><tp:taxon-name-part taxon-name-part-type="genus">Cudonia</tp:taxon-name-part></tp:taxon-name></italic> and <italic><tp:taxon-name><tp:taxon-name-part taxon-name-part-type="genus">Spathularia</tp:taxon-name-part></tp:taxon-name></italic> (<italic><tp:taxon-name><tp:taxon-name-part taxon-name-part-type="order">Rhytismatales</tp:taxon-name-part></tp:taxon-name></italic>, <italic><tp:taxon-name><tp:taxon-name-part taxon-name-part-type="phylum">Ascomycota</tp:taxon-name-part></tp:taxon-name></italic>). PLoS ONE 9(8): e103457. <ext-link xlink:href="10.1371/journal.pone.0103457" ext-link-type="doi" xlink:type="simple">https://doi.org/10.1371/journal.pone.0103457</ext-link></mixed-citation></ref><ref id="B22"><mixed-citation xmlns:xlink="http://www.w3.org/1999/xlink" xlink:type="simple">Lu JR, Lei L, Yu FM, Zhu XT, Liang JF, Jia LK, Mu LH, Zhang JM, Wang GS, Zhang Y, Hyde KD, Yang ZL, Zhao Q (2026) Diversity of macrofungi in southeast Xizang, China 2. Mycology 17(1): 2525864. <ext-link xlink:href="10.1080/21501203.2025.2525864" ext-link-type="doi" xlink:type="simple">https://doi.org/10.1080/21501203.2025.2525864</ext-link></mixed-citation></ref></ref-list></tp:taxon-treatment>
