# Supplementary material for: Three new species of Cudonia (Rhytismatales) from the Qinghai-Xizang Plateau, China
Source: MycoKeys. 2026 Jun 15;134:97–117. doi: 10.3897/mycokeys.134.197873 (PMC13288026; doi:10.3897/mycokeys.134.197873)
Supplement: XML Treatment for Cudonia subalpina [file mycokeys.134.197873-treatment3.xml]

<!DOCTYPE tp:taxon-treatment
  PUBLIC "-//TaxonX//DTD Taxonomic Treatment Publishing DTD v0 20100105//EN" "tax-treatment-NSO.dtd">
<tp:taxon-treatment xmlns:tp="http://www.plazi.org/taxpub"><tp:treatment-meta><kwd-group><label>Taxon classification</label><kwd>
                <named-content content-type="kingdom">Fungi</named-content>
              </kwd><kwd>
                <named-content content-type="order">Rhytismatales</named-content>
              </kwd><kwd>
                <named-content content-type="family">Cudoniaceae</named-content>
              </kwd></kwd-group><mixed-citation publication-type="journal"><person-group><name><surname>Lu</surname><given-names>Jin-Rong</given-names></name><name><surname>Yu</surname><given-names>Feng-Ming</given-names></name><name><surname>Zhang</surname><given-names>Jin-Ming</given-names></name><name><surname>Xu</surname><given-names>Guo-Lian</given-names></name><name><surname>Zhao</surname><given-names>Qi</given-names></name><name><surname>Liang</surname><given-names>Jun-Feng</given-names></name></person-group><article-title>Three new species of <italic><tp:taxon-name><tp:taxon-name-part taxon-name-part-type="genus" reg="Cudonia">Cudonia</tp:taxon-name-part></tp:taxon-name> (<tp:taxon-name><tp:taxon-name-part taxon-name-part-type="order" reg="Rhytismatales">Rhytismatales</tp:taxon-name-part></tp:taxon-name>)</italic> from the Qinghai-Xizang Plateau, China</article-title><source>MycoKeys</source><day>15</day><month>06</month><year>2026</year><volume>134</volume><fpage>97</fpage><lpage>117</lpage><pub-id pub-id-type="doi">10.3897/mycokeys.134.197873</pub-id></mixed-citation></tp:treatment-meta><tp:nomenclature><tp:taxon-name><object-id xmlns:xlink="http://www.w3.org/1999/xlink" content-type="arpha" xlink:type="simple">FB941E02-A497-5DFD-8739-D8CE0EADCEF3</object-id>
                    		<tp:taxon-name-part taxon-name-part-type="genus" reg="Cudonia">Cudonia</tp:taxon-name-part> <tp:taxon-name-part taxon-name-part-type="species" reg="subalpina">subalpina</tp:taxon-name-part>
                    	
                    		<object-id xmlns:xlink="http://www.w3.org/1999/xlink" xlink:type="simple">Index Fungorum: IF905591</object-id>
                    	</tp:taxon-name><tp:taxon-authority>J.R. Lu, F.M. Yu, J.F. Liang &amp; Q. Zhao</tp:taxon-authority><tp:taxon-status xmlns:xlink="http://www.w3.org/1999/xlink" xlink:type="simple">sp. nov.</tp:taxon-status><xref ref-type="fig" rid="F4">Figs 4</xref><xref ref-type="fig" rid="F5">, 5</xref></tp:nomenclature><tp:treatment-sec sec-type="Chinese name"><title>Chinese name.</title><p>亚高山地锤菌 (ya gao shan di chui jun).</p><fig id="F4" position="float" orientation="portrait"><object-id xmlns:xlink="http://www.w3.org/1999/xlink" content-type="doi" xlink:type="simple">10.3897/mycokeys.134.197873.figure4</object-id><object-id xmlns:xlink="http://www.w3.org/1999/xlink" content-type="arpha" xlink:type="simple">729CE1B8-C9E8-5E46-A6DD-D943246250DF</object-id><label>Figure 4.</label><caption><p>Fresh fruiting bodies of <italic><tp:taxon-name><tp:taxon-name-part taxon-name-part-type="genus" reg="Cudonia">Cudonia</tp:taxon-name-part> <tp:taxon-name-part taxon-name-part-type="species" reg="subalpina">subalpina</tp:taxon-name-part></tp:taxon-name></italic>. <bold>a</bold>. <named-content xmlns:xlink="http://www.w3.org/1999/xlink" content-type="dwc:institutional_code" xlink:title="Cryptogamic Herbarium of Kunming Institute of Botany" xlink:href="https://scientific-collections.gbif.org/institution/a897b083-b832-4395-b663-209d7772a976" xlink:type="simple">HKAS</named-content> 135870; <bold>b</bold>. <named-content xmlns:xlink="http://www.w3.org/1999/xlink" content-type="dwc:institutional_code" xlink:title="Cryptogamic Herbarium of Kunming Institute of Botany" xlink:href="https://scientific-collections.gbif.org/institution/a897b083-b832-4395-b663-209d7772a976" xlink:type="simple">HKAS</named-content> 135872; <bold>c</bold>. <named-content xmlns:xlink="http://www.w3.org/1999/xlink" content-type="dwc:institutional_code" xlink:title="Cryptogamic Herbarium of Kunming Institute of Botany" xlink:href="https://scientific-collections.gbif.org/institution/a897b083-b832-4395-b663-209d7772a976" xlink:type="simple">HKAS</named-content> 135871 (holotype). Scale bars: 1 cm (<bold>a–c</bold>).</p></caption><graphic xmlns:xlink="http://www.w3.org/1999/xlink" xlink:href="mycokeys-134-097-g004.jpg" id="oo_1681041.jpg" position="float" orientation="portrait" xlink:type="simple"><uri content-type="original_file" xlink:type="simple">https://binary.pensoft.net/fig/1681041</uri></graphic></fig><fig id="F5" position="float" orientation="portrait"><object-id xmlns:xlink="http://www.w3.org/1999/xlink" content-type="doi" xlink:type="simple">10.3897/mycokeys.134.197873.figure5</object-id><object-id xmlns:xlink="http://www.w3.org/1999/xlink" content-type="arpha" xlink:type="simple">FBE9E5F5-CE91-5240-9541-B2DB6A52F99B</object-id><label>Figure 5.</label><caption><p><italic><tp:taxon-name><tp:taxon-name-part taxon-name-part-type="genus" reg="Cudonia">Cudonia</tp:taxon-name-part> <tp:taxon-name-part taxon-name-part-type="species" reg="subalpina">subalpina</tp:taxon-name-part></tp:taxon-name></italic> [<bold>a, b</bold>. From <named-content xmlns:xlink="http://www.w3.org/1999/xlink" content-type="dwc:institutional_code" xlink:title="Cryptogamic Herbarium of Kunming Institute of Botany" xlink:href="https://scientific-collections.gbif.org/institution/a897b083-b832-4395-b663-209d7772a976" xlink:type="simple">HKAS</named-content> 135870; <bold>c</bold>–<bold>f</bold>. From <named-content xmlns:xlink="http://www.w3.org/1999/xlink" content-type="dwc:institutional_code" xlink:title="Cryptogamic Herbarium of Kunming Institute of Botany" xlink:href="https://scientific-collections.gbif.org/institution/a897b083-b832-4395-b663-209d7772a976" xlink:type="simple">HKAS</named-content> 135871 (holotype); <bold>g</bold>–<bold>j</bold>. From <named-content xmlns:xlink="http://www.w3.org/1999/xlink" content-type="dwc:institutional_code" xlink:title="Cryptogamic Herbarium of Kunming Institute of Botany" xlink:href="https://scientific-collections.gbif.org/institution/a897b083-b832-4395-b663-209d7772a976" xlink:type="simple">HKAS</named-content> 135872]. <bold>a</bold>. <tp:taxon-name><tp:taxon-name-part taxon-name-part-type="genus" reg="Interior">Interior</tp:taxon-name-part> <tp:taxon-name-part taxon-name-part-type="species" reg="of">of</tp:taxon-name-part></tp:taxon-name> the ascigerous portion; <bold>b</bold>. Outermost layer of the ascigerous portion (the side opposite the hymenium); <bold>c</bold>. Longitudinal section of stipe, showing the trama and surface (left side); <bold>d</bold>. Asci; <bold>e</bold>. Paraphyses; <bold>f</bold>. Ascospores with gelatinous sheaths and caps; <bold>g</bold>. Ascospores without gelatinous sheaths or caps; <bold>h</bold>. Ascospores producing ascoconidia; <bold>i</bold>. Portion of asci containing ascoconidia; <bold>j</bold>. Ascoconidia. Scale bars: 20 μm (<bold>a, e–i</bold>); 100 μm (<bold>b–d</bold>); 10 μm (<bold>j</bold>).</p></caption><graphic xmlns:xlink="http://www.w3.org/1999/xlink" xlink:href="mycokeys-134-097-g005.jpg" id="oo_1681042.jpg" position="float" orientation="portrait" xlink:type="simple"><uri content-type="original_file" xlink:type="simple">https://binary.pensoft.net/fig/1681042</uri></graphic></fig></tp:treatment-sec><tp:treatment-sec sec-type="Etymology"><title>Etymology.</title><p>The specific epithet subalpina (Latin) refers to habitats of the fungus.</p></tp:treatment-sec><tp:treatment-sec sec-type="Holotype"><title>Holotype.</title><p>China • Xizang, Linzhi City, Bayi District, alt. 3,832 m, among mosses and humus under fir trees (dominated by <italic><tp:taxon-name><tp:taxon-name-part taxon-name-part-type="genus" reg="Abies">Abies</tp:taxon-name-part> <tp:taxon-name-part taxon-name-part-type="species" reg="fabri">fabri</tp:taxon-name-part></tp:taxon-name></italic> and <italic><tp:taxon-name><tp:taxon-name-part taxon-name-part-type="genus" reg="Picea">Picea</tp:taxon-name-part> <tp:taxon-name-part taxon-name-part-type="species" reg="asperata">asperata</tp:taxon-name-part></tp:taxon-name></italic>), 1 August 2024, Jin-Rong Lu, LJR 739 (<named-content xmlns:xlink="http://www.w3.org/1999/xlink" content-type="dwc:institutional_code" xlink:title="Cryptogamic Herbarium of Kunming Institute of Botany" xlink:href="https://scientific-collections.gbif.org/institution/a897b083-b832-4395-b663-209d7772a976" xlink:type="simple">HKAS</named-content> 135871).</p></tp:treatment-sec><tp:treatment-sec sec-type="Diagnosis"><title>Diagnosis.</title><p>Similar to <italic><tp:taxon-name><tp:taxon-name-part taxon-name-part-type="genus" reg="Cudonia">Cudonia</tp:taxon-name-part> <tp:taxon-name-part taxon-name-part-type="species" reg="furfuracea">furfuracea</tp:taxon-name-part></tp:taxon-name></italic> but differs in that it has darker ascocarps and stipes and wider ascospores.</p></tp:treatment-sec><tp:treatment-sec sec-type="Description"><title>Description.</title><p><bold><italic>Ascocarp</italic></bold> scattered to gregarious, capitate, stipitate, 3–6.5 cm in height. <bold><italic>Ascigerous portion</italic></bold> 1–2 cm in diam., capitate, margin entire or lobed to dentate; surface smooth when young, sometimes wrinkled, color dirty white, flesh-pink to orange-brown, texture moist and somewhat translucent; shape variable at maturity, irregularly compressed, often saddle-shaped, triangular or brain-like; color turning grayish-white to brownish-yellow, texture becoming firm and solid. <bold><italic>Stipe</italic></bold> 2.5–5.5 cm in height, 3–5 mm in diam., solid, erect or slightly bent, cylindrical to subcylindrical, brown to brownish-brown in the lower and middle parts, gradually transitioning upward to white to grayish-white; surface smooth when young, becoming distinctly longitudinally striate to ridged with age, the upper half often covered with white to brown furfuraceous (mealy) squamules. <bold><italic>Stromatic membrane</italic></bold> over the hymenium not observed.</p><p><bold><italic>Hymenium</italic></bold> 107.5–154.5 µm thick, consisting of paraphyses and asci at different stages of development. <bold><italic>Asci</italic></bold> [50/3/3] (109–)130–158 × 9–15(–17) µm, clavate, tapered towards the base, 8-spored, apical portion narrowly rounded, apical pore J<sup>-</sup>, croziers present. <bold><italic>Ascospores</italic></bold> [50/3/3] 39–57 × 2–3 µm, linear, clavate-filiform, acicular, often flexuous, rounded at apex and acuminate at base, multi-guttulate or none, 0–1–3–5-septate or more, hyaline and colorless; some ascospores with gelatinous caps at the apex, and covered with the gelatinous sheaths (2–4 µm thick in 5% KOH). <bold><italic>Ascoconidia</italic></bold> [50/3/3] 3–4.5 × 2–3 µm, obovoid, limoniform, smooth, 1-celled, containing a large oil drop, colorless and hyaline; sometimes nearly filling the asci. <bold><italic>Paraphyses</italic></bold> filiform, distantly septate, simple or branched below, upper part slightly to strongly curved, apical portion normal or slightly swollen; middle portion 1.5–2.5 µm diam., apical portion 2.5–3 µm diam. at the widest point, hyaline and colorless. <bold><italic>Interior of  ascigerous portion</italic></bold> of <italic>textura intricata</italic>, loosely interwoven, hyphae 2.5–5 µm in diam., some swollen up to 8.5 µm in diam., colorless and hyaline. <bold><italic>Outermost layer of ascigerous portion</italic></bold> (the side opposite the hymenium) composed of gelatinized, subglobose, irregular rounded cells without sharp edges/angles, to ellipsoid, long-ellipsoid cells, 10.5–30 × 4.5–12.5 µm, arranged in short chains and perpendicular to the outer surface, covered a thin layer composed of smaller-sized subglobose, globose, ellipsoid cells, 5–9 × 4.5–7 µm or smaller, hyaline when isolated, becoming light brown and brownish when aggregated. <bold><italic>Interior of stipe</italic></bold> of <italic>textura intricata</italic> to <italic>porrecta</italic>, with longitudinally arranged, loosely interwoven hyphae becoming more compact toward the outside, septate, hyphae 3–4.5 µm in diam., colorless and hyaline. <bold><italic>Surface of stipe</italic></bold> covered with a discontinuous layer with short, curved, rectangular hyphoid cells, 1.5–3 µm in diam., mixed with subglobose, irregular rounded cells, to ellipsoid cells, 5.5–13 × 3.5–9 µm, the outermost cells brownish incrusted.</p></tp:treatment-sec><tp:treatment-sec sec-type="Ecology"><title>Ecology.</title><p>On soil covered with a thick humus layer, sometimes among mosses, in a fir-dominated forest, scattered to gregarious; summer.</p></tp:treatment-sec><tp:treatment-sec sec-type="Distribution"><title>Distribution.</title><p>China (southeastern and southern Xizang), subalpine.</p></tp:treatment-sec><tp:treatment-sec sec-type="Additional collections examined"><title>Additional collections examined.</title><p>China • Xizang, Linzhi City, Bayi District, alt. 3,422 m, among mosses and humus under fir (dominated by <italic><tp:taxon-name><tp:taxon-name-part taxon-name-part-type="genus" reg="Picea">Picea</tp:taxon-name-part> <tp:taxon-name-part taxon-name-part-type="species" reg="asperata">asperata</tp:taxon-name-part></tp:taxon-name></italic>) and gravel trees, 4 August 2025, Jin-Rong Lu, LJR 1471 (<named-content xmlns:xlink="http://www.w3.org/1999/xlink" content-type="dwc:institutional_code" xlink:title="Cryptogamic Herbarium of Kunming Institute of Botany" xlink:href="https://scientific-collections.gbif.org/institution/a897b083-b832-4395-b663-209d7772a976" xlink:type="simple">HKAS</named-content> 135872); • Xizang, Shannan City, Luozha County, alt. 3,833 m, among mosses and humus under fir trees (dominated by <italic><tp:taxon-name><tp:taxon-name-part taxon-name-part-type="genus" reg="Picea">Picea</tp:taxon-name-part> <tp:taxon-name-part taxon-name-part-type="species" reg="asperata">asperata</tp:taxon-name-part></tp:taxon-name></italic>), 31 July 2023, Jin-Rong Lu, LJR 493 (<named-content xmlns:xlink="http://www.w3.org/1999/xlink" content-type="dwc:institutional_code" xlink:title="Cryptogamic Herbarium of Kunming Institute of Botany" xlink:href="https://scientific-collections.gbif.org/institution/a897b083-b832-4395-b663-209d7772a976" xlink:type="simple">HKAS</named-content> 135870).</p></tp:treatment-sec><tp:treatment-sec sec-type="Notes"><title>Notes.</title><p>Phylogenetically, the species corresponds to “<italic><tp:taxon-name><tp:taxon-name-part taxon-name-part-type="genus" reg="Cudonia">Cudonia</tp:taxon-name-part></tp:taxon-name></italic> sp. 3” in <xref ref-type="bibr" rid="B6">Ge et al. (2014)</xref>, which indicates its independent phylogenetic position. It is closely related to <italic><tp:taxon-name><tp:taxon-name-part taxon-name-part-type="genus" reg="Cudonia">Cudonia</tp:taxon-name-part> <tp:taxon-name-part taxon-name-part-type="species" reg="circinans">circinans</tp:taxon-name-part></tp:taxon-name></italic> (C316, C319, and C317), <italic><tp:taxon-name><tp:taxon-name-part taxon-name-part-type="genus" reg="Cudonia">Cudonia</tp:taxon-name-part></tp:taxon-name></italic> sp. 11 (H340, H027, S9, and H037), and <italic><tp:taxon-name><tp:taxon-name-part taxon-name-part-type="genus" reg="Cudonia">Cudonia</tp:taxon-name-part></tp:taxon-name></italic> sp. 7 (H670). <italic><tp:taxon-name><tp:taxon-name-part taxon-name-part-type="genus" reg="Cudonia">Cudonia</tp:taxon-name-part> <tp:taxon-name-part taxon-name-part-type="species" reg="circinans">circinans</tp:taxon-name-part></tp:taxon-name></italic> has a cosmopolitan distribution, occurring most frequently in Europe and North America, whereas <italic><tp:taxon-name><tp:taxon-name-part taxon-name-part-type="genus" reg="Cudonia">Cudonia</tp:taxon-name-part></tp:taxon-name></italic> sp. 11 is known only from North America and <italic><tp:taxon-name><tp:taxon-name-part taxon-name-part-type="genus" reg="Cudonia">Cudonia</tp:taxon-name-part></tp:taxon-name></italic> sp. 7 is known only from China (northern temperate regions). This phylogenetic relationship suggests a strong temperate affinity for this subalpine species on the Qinghai-Xizang Plateau. Morphologically, <italic><tp:taxon-name><tp:taxon-name-part taxon-name-part-type="genus" reg="Cudonia">C.</tp:taxon-name-part> <tp:taxon-name-part taxon-name-part-type="species" reg="circinans">circinans</tp:taxon-name-part></tp:taxon-name></italic> can be distinguished from <italic><tp:taxon-name><tp:taxon-name-part taxon-name-part-type="genus" reg="Cudonia">C.</tp:taxon-name-part> <tp:taxon-name-part taxon-name-part-type="species" reg="subalpina">subalpina</tp:taxon-name-part></tp:taxon-name></italic> by its dark brown stipe (<xref ref-type="bibr" rid="B6">Ge et al. 2014</xref>).</p><p><italic><tp:taxon-name><tp:taxon-name-part taxon-name-part-type="genus" reg="Cudonia">Cudonia</tp:taxon-name-part> <tp:taxon-name-part taxon-name-part-type="species" reg="subalpina">subalpina</tp:taxon-name-part></tp:taxon-name></italic> is typically distributed in subalpine regions. Its specimens were found in coniferous forests at altitudes above 3,400 m. The morphological characteristics of this species vary from young to mature and then to aging stages, making it challenging to determine from its appearance alone whether all observed individuals belong to the same species. For example, the stipe is cylindrical to subcylindrical at the young stage, then becomes striate to ridged with age (especially in the upper part), and may eventually become entirely ridged in some cases. The gross morphology of <italic><tp:taxon-name><tp:taxon-name-part taxon-name-part-type="genus" reg="Cudonia">C.</tp:taxon-name-part> <tp:taxon-name-part taxon-name-part-type="species" reg="subalpina">subalpina</tp:taxon-name-part></tp:taxon-name></italic> is somewhat similar to that of <italic><tp:taxon-name><tp:taxon-name-part taxon-name-part-type="genus" reg="Cudonia">C.</tp:taxon-name-part> <tp:taxon-name-part taxon-name-part-type="species" reg="cangshanensis">cangshanensis</tp:taxon-name-part></tp:taxon-name></italic> (<xref ref-type="bibr" rid="B27">Niu et al. 2025</xref>). However, they are not closely related in the phylogenetic tree. Morphologically, <italic><tp:taxon-name><tp:taxon-name-part taxon-name-part-type="genus" reg="Cudonia">C.</tp:taxon-name-part> <tp:taxon-name-part taxon-name-part-type="species" reg="subalpina">subalpina</tp:taxon-name-part></tp:taxon-name></italic> differs by having longer asci on average (140.1 × 12.6 μm in <italic><tp:taxon-name><tp:taxon-name-part taxon-name-part-type="genus" reg="Cudonia">C.</tp:taxon-name-part> <tp:taxon-name-part taxon-name-part-type="species" reg="subalpina">subalpina</tp:taxon-name-part></tp:taxon-name></italic> vs. 120 × 12.3 μm in <italic><tp:taxon-name><tp:taxon-name-part taxon-name-part-type="genus" reg="Cudonia">C.</tp:taxon-name-part> <tp:taxon-name-part taxon-name-part-type="species" reg="cangshanensis">cangshanensis</tp:taxon-name-part></tp:taxon-name></italic>) and shorter ascospores (39–57 × 2–3 µm in <italic><tp:taxon-name><tp:taxon-name-part taxon-name-part-type="genus" reg="Cudonia">C.</tp:taxon-name-part> <tp:taxon-name-part taxon-name-part-type="species" reg="subalpina">subalpina</tp:taxon-name-part></tp:taxon-name></italic> vs. 52–82 × 2.1–4.3 μm in <italic><tp:taxon-name><tp:taxon-name-part taxon-name-part-type="genus" reg="Cudonia">C.</tp:taxon-name-part> <tp:taxon-name-part taxon-name-part-type="species" reg="cangshanensis">cangshanensis</tp:taxon-name-part></tp:taxon-name></italic>) (<xref ref-type="bibr" rid="B27">Niu et al. 2025</xref>).</p><p>The three new species proposed here are phylogenetically distant from one another (Fig. <xref ref-type="fig" rid="F1">1</xref>) and can be easily distinguished by their morphology. The anatomical structure of the ascigerous portion and the number of bud points on ascospores that produce ascoconidia may serve as useful characters for identifying <italic><tp:taxon-name><tp:taxon-name-part taxon-name-part-type="genus" reg="Cudonia">Cudonia</tp:taxon-name-part></tp:taxon-name></italic> species. <italic><tp:taxon-name><tp:taxon-name-part taxon-name-part-type="genus" reg="Cudonia">Cudonia</tp:taxon-name-part> <tp:taxon-name-part taxon-name-part-type="species" reg="longispora">longispora</tp:taxon-name-part></tp:taxon-name></italic> and <italic><tp:taxon-name><tp:taxon-name-part taxon-name-part-type="genus" reg="Cudonia">C.</tp:taxon-name-part> <tp:taxon-name-part taxon-name-part-type="species" reg="subalpina">subalpina</tp:taxon-name-part></tp:taxon-name></italic> share a similar anatomical structure of the outermost layer of the ascigerous portion, which differs from that of <italic><tp:taxon-name><tp:taxon-name-part taxon-name-part-type="genus" reg="Cudonia">C.</tp:taxon-name-part> <tp:taxon-name-part taxon-name-part-type="species" reg="pallida">pallida</tp:taxon-name-part></tp:taxon-name></italic>. Among these three species, <italic><tp:taxon-name><tp:taxon-name-part taxon-name-part-type="genus" reg="Cudonia">C.</tp:taxon-name-part> <tp:taxon-name-part taxon-name-part-type="species" reg="longispora">longispora</tp:taxon-name-part></tp:taxon-name></italic> has the longest ascospores and also exhibits the highest number of bud points producing ascoconidia on ascospores.</p></tp:treatment-sec><tp:treatment-sec><!--Section generated to contain objects referenced in tp:taxon-treatment.--><fig id="F1" position="float" orientation="portrait"><object-id xmlns:xlink="http://www.w3.org/1999/xlink" content-type="doi" xlink:type="simple">10.3897/mycokeys.134.197873.figure1</object-id><object-id xmlns:xlink="http://www.w3.org/1999/xlink" content-type="arpha" xlink:type="simple">22E09E72-25C8-5F33-A6A7-8D9C20D2F3CB</object-id><label>Figure 1.</label><caption><p>Maximum likelihood (<abbrev xmlns:xlink="http://www.w3.org/1999/xlink" xlink:title="Maximum likelihood" xlink:type="simple">ML</abbrev>) tree inferred from a combined <abbrev xmlns:xlink="http://www.w3.org/1999/xlink" xlink:title="internal transcribed spacer region of ribosomal DNA" xlink:type="simple">ITS</abbrev>, <abbrev xmlns:xlink="http://www.w3.org/1999/xlink" xlink:title="partial nuclear large subunit rDNA gene region" xlink:type="simple">LSU</abbrev>, <italic>rpb</italic>2, and <italic>tef</italic>-1α sequence dataset of representative specimens of <italic><tp:taxon-name><tp:taxon-name-part taxon-name-part-type="genus" reg="Cudonia">Cudonia</tp:taxon-name-part></tp:taxon-name></italic> species. <italic><tp:taxon-name><tp:taxon-name-part taxon-name-part-type="genus" reg="Spathularia">Spathularia</tp:taxon-name-part> <tp:taxon-name-part taxon-name-part-type="species" reg="velutipes">velutipes</tp:taxon-name-part></tp:taxon-name></italic> (H337, H338, H339, S3, and S4) was used as the outgroup taxon. Bootstrap support values for <abbrev xmlns:xlink="http://www.w3.org/1999/xlink" xlink:title="Maximum likelihood" xlink:type="simple">ML</abbrev> ≥ 80 of SH-aLRT or 95 of <abbrev xmlns:xlink="http://www.w3.org/1999/xlink" xlink:title="ultrafast bootstrap" xlink:type="simple">UFB</abbrev> and posterior probability for BIPP ≥ 0.95 are indicated above the nodes and separated by “-/-/-” (SH-aLRT/<abbrev xmlns:xlink="http://www.w3.org/1999/xlink" xlink:title="ultrafast bootstrap" xlink:type="simple">UFB</abbrev>/BIPP). Specimens of the current study are in bold. The letter HT after the sample indicates the holotype specimen.</p></caption><graphic xmlns:xlink="http://www.w3.org/1999/xlink" xlink:href="mycokeys-134-097-g001.jpg" id="oo_1681038.jpg" position="float" orientation="portrait" xlink:type="simple"><uri content-type="original_file" xlink:type="simple">https://binary.pensoft.net/fig/1681038</uri></graphic></fig></tp:treatment-sec><ref-list><ref id="B6"><mixed-citation xmlns:xlink="http://www.w3.org/1999/xlink" xlink:type="simple">Ge ZW, Yang ZL, Pfister DH, Carbone M, Bau T, Smith ME (2014) Multigene molecular phylogeny and biogeographic diversification of the earth tongue fungi in the genera <italic><tp:taxon-name><tp:taxon-name-part taxon-name-part-type="genus">Cudonia</tp:taxon-name-part></tp:taxon-name></italic> and <italic><tp:taxon-name><tp:taxon-name-part taxon-name-part-type="genus">Spathularia</tp:taxon-name-part></tp:taxon-name></italic> (<italic><tp:taxon-name><tp:taxon-name-part taxon-name-part-type="order">Rhytismatales</tp:taxon-name-part></tp:taxon-name></italic>, <italic><tp:taxon-name><tp:taxon-name-part taxon-name-part-type="phylum">Ascomycota</tp:taxon-name-part></tp:taxon-name></italic>). PLoS ONE 9(8): e103457. <ext-link xlink:href="10.1371/journal.pone.0103457" ext-link-type="doi" xlink:type="simple">https://doi.org/10.1371/journal.pone.0103457</ext-link></mixed-citation></ref><ref id="B27"><mixed-citation xmlns:xlink="http://www.w3.org/1999/xlink" xlink:type="simple">Niu KY, Yu FM, Tang SM, Li L, Luo ZL (2025) Morphological characteristics and phylogenetic analysis reveal a new species of <italic><tp:taxon-name><tp:taxon-name-part taxon-name-part-type="genus">Cudonia</tp:taxon-name-part></tp:taxon-name></italic> (<italic><tp:taxon-name><tp:taxon-name-part taxon-name-part-type="family">Cudoniaceae</tp:taxon-name-part></tp:taxon-name></italic>, <italic><tp:taxon-name><tp:taxon-name-part taxon-name-part-type="order">Rhytismatales</tp:taxon-name-part></tp:taxon-name></italic>) from Yunnan, China. Phytotaxa 716(3): 203–215. <ext-link xlink:href="10.11646/phytotaxa.716.3.4" ext-link-type="doi" xlink:type="simple">https://doi.org/10.11646/phytotaxa.716.3.4</ext-link></mixed-citation></ref></ref-list></tp:taxon-treatment>
